# Supplementary material for: Globisporangium and Pythium Species Associated with Yield Decline of Pyrethrum (Tanacetum cinerariifolium) in Australia
Source: Plants (Basel). 2023 Mar 17;12(6):1361. doi: 10.3390/plants12061361 (PMC10051369; doi:10.3390/plants12061361)
Supplement: Supplementary file 1 [file plants-12-01361-s001.zip]

Archive with 1 entries (1 files):
- plants-2235428-supplementary.pdf
